# Supplementary material for: Alteration of perivascular reflectivity on optical coherence tomography of branched retinal vein obstruction
Source: Sci Rep. 2023 Sep 22;13:15847. doi: 10.1038/s41598-023-41691-4 (PMC10517127; doi:10.1038/s41598-023-41691-4)
Supplement: Supplementary file 1 — Supplementary Information 1. [file 41598_2023_41691_MOESM1_ESM.xlsx]

## Sheet: Sheet1
recurrent BRVO Case	M/F(1/2)	Age	OD/OS(1/2)	duration for OCT acquisition (month)	BRVO quadrant	threshold	Structure average pixel value	OCTA High signal strength area	OCTA HSS area Number	average reflectivity on HSS area	average reflectivity on HSS area SD	Corrected reflectivity(average reflectivity/structure average pixel value)	Logmar VA	IOP	HTN(1/0)	DM(1/0)	Refraction	Retinal Vessel density	initial CMT	initial CT	FAZ area(mm2)	FAZ perimeter(mm)	FAZ cicularity	The number of injection anti-VEGF	The number of injection Ozurdex	The Total number of injection	Observation year	Total injection/year	Contralateral quadrant	threshold	Structure average pixel value	OCTA High signal strength area	OCTA HSS area Number	average reflectivity on HSS area	average reflectivity on HSS area SD	Corrected reflectivity(average reflectivity/structure average pixel value)
1	1	66	2	15		179	79.62	2435	131	112.75	17.54	1.4161	0.09691	13	0	1	-2.125	44.26	565	224	0.43	3.242	0.514	2	2	4	1	4		179	79.62	97	22	88.47	10.29	1.11115
2	1	59	1	11		175	107.08	1462	100	158.33	20.4	1.47861	0.49485	13	0	0	-2.375	42.02	717	294	0.398	2.829	0.625	8	0	8	1.5	5.33333		175	107.08	221	47	122.9	17.29	1.14774
3	2	74	1	28		180	69.8	3162	148	100.21	21.41	1.43567	0.09691	18	0	0	-2.375	42.01	237	216	0.479	2.971	0.682	3	0	3	2.5	1.2		180	69.8	314	58	87	8.827	1.24642
4	2	53	2	8		188	110.81	1897	157	143.39	22.99	1.29402	0.30103	16	0	0	-6	45.04	527	242	0.222	2.031	0.675	2	1	3	1.5	2		188	110.81	1897	157	143.39	22.99	1.29402
5	1	68	1	19		155	75.49	1567	77	116.43	23.96	1.54232	0.30103	13	1	0	-0.25	40.07	655	341	0.273	2.385	0.603	1	7	8	2.5	3.2		155	75.49	2115	169	122.69	19.81	1.62525
6	2	74	1	30		191	114.35	817	97	139.54	24.84	1.22029	0.200659	15	0	0	-2.75	46.95	565	251	0.656	4.67	0.378	5	1	6	3	2		191	114.35	1060	180	140.01	19.96	1.2244
7	2	60	2	17		201	106.82	1610	111	137.04	20.13	1.28291	0.200659	18	1	1	-1.25	47.8	610	270	0.37	2.47	0.762	2	1	3	1.5	2		201	106.82	518	97	128.97	14.67	1.20736
8	2	44	1	7		203	105.04	1054	138	138.16	20.36	1.31531	0.200659	13	0	0	-2	49.89	400	130	0.391	2.639	0.705	2	0	2	1	2		203	105.04	268	57	107.95	92.19	1.0277
9	2	62	1	18		202	114.52	600	83	128.11	14.22	1.11867	0.49485	20	1	1	-0.875	47.06	570	335	0.21	2.128	0.582	1	2	3	2.5	1.2		202	114.52	1010	147	138.56	13.68	1.20992
10	2	63	2	12		179	96.15	1208	116	139.4	21.86	1.44982	0.39794	13	0	0	0.5	44.26	655	332	0.289	0.734	0.734	2	0	2	1	2		179	96.15	418	58	122.8	11.35	1.27717
11	2	59	1	36		192	152.3	512	85	181.88	14.3	1.19422	0.49485	17	0	0	-0.125	44.56	350	250	0.125	1.474	0.723	4	3	7	3.5	2		192	152.3	972	168	177.78	17.63	1.1673
12	2	61	1	20		203	114.52	586	83	128.2	14.34	1.11946	0.49485	20	1	1	-0.875	47.19	562	326	0.21	2.128	0.582	1	2	3	2.5	1.2		203	114.52	963	142	138.55	13.3	1.20983
13	2	60	2	17		200	106.82	1650	115	136.2	20.51	1.27504	0.200659	18	1	1	-1.25	48.58	603	294	0.37	0.247	0.762	2	1	3	1.5	2		200	106.82	531	98	128.93	14.57	1.20698
14	1	57	2	7		191	116.33	590	73	154.38	20.51	1.32709	0.60206	19	0	0	-0.75	45	305	331	0.642	3.876	0.537	3	0	3	0.5	6		191	116.33	572	119	139.51	16.35	1.19926
15	1	79	1	24		161	105.95	2445	247	157.12	23.37	1.48296	0.30103	10	1	0	1.25	41.65	225	264	0.546	3.148	0.692	2	0	2	2.5	0.8		161	105.95	568	89	141.18	17.67	1.33252
16	1	78	2	14		195	110.57	433	52	142.59	30.2	1.28959	1	18	1	0	1	43.68	529	219	0.201	2.035	0.61	3	1	4	1.5	2.66667		195	110.57	279	58	136.84	17.83	1.23759
17	1	55	1	20		188	98.31	1045	132	131.19	15.48	1.33445	0	14	0	0	-2.375	48.54	550	205	0.09	1.244	0.733	6	1	7	1.5	4.66667		188	98.31	163	39	119.29	11.45	1.21341
18	1	43	2	24		191	134.63	474	86	168.36	21.62	1.25054	0.09691	12	1	0	-3.25	47.94	281	330	0.285	2.406	0.62	1	1	2	1.5	1.33333		191	134.63	1376	211	167.6	15.41	1.24489
19	2	67	1	34		195	95.07	1598	115	131.54	17.13	1.38361	0.30103	11	0	0	1.5	42.9	681	461	0.288	2.424	0.615	5	4	9	3	3		195	95.07	186	32	120.75	15.44	1.27012
20	2	58	2	16		200	123.68	932	107	156.13	22.68	1.26237	0.200659	13	1	0	-3.125	47.63	460	242	0.23	2.288	0.552	4	0	4	1.5	2.66667		200	123.68	762	120	154.44	14.07	1.24871
21	1	84	2	29		193	102.03	1196	88	138.72	22	1.3596	0.49485	10	0	0	0.125	46.04	550	180	0.258	2.275	0.627	5	0	5	3	1.66667		193	102.03	433	88	121.6	14.59	1.19181
22	2	76	2	24		192	111.38	322	23	149.92	19.69	1.34602	0.69897	13	1	0	0.5	41.72	600	272	0.276	2.577	0.523	10	0	10	2.5	4		192	111.38	587	73	135.48	12.16	1.21638
23	1	41	1	16		191	124.08	1890	107	142.79	20.25	1.15079	0.30103	12	1	0	-3.5	44.91	383	258	0.306	2.432	0.65	2	0	2	1.5	1.33333		191	124.08	1399	65	153.51	14.58	1.23719
24	2	60		31		196	127.52	1148	90	162.95	25.34	1.27784	0.30103	14	1	0	-3	48.26	550	333	0.348	2.419	0.747	5	0	5	3	1.66667		196	127.52	684	112	164.77	18.04	1.29211
25	2	55	1	21		200	145.22	1479	114	186.47	15.85	1.28405	0.49485	15	1	0	-0.75	47.94	570	230	0.234	2.013	0.727	3	4	7	1.5	4.66667		200	145.22	338	80	163.67	146.43	1.12705
26	2	75	1	16		160	91	346	41	123.22	17.2	1.35407	0.39794	17	0	0	-0.5	40	450	239	0.387	2.843	0.602	2	0	2	1	2		160	91	972	129	146.71	21.09	1.6122
27	2	53	2	36		184	108.9	199	22	128.76	10.71	1.18237	1	20	0	1	-2.5	44.71	750	388	0.832	4.282	0.57	7	3	10	3.5	2.85714		184	108.9	2452	184	146.26	16.66	1.34307
28	1	58	1	55		201	121.15	588	49	147.5	22.61	1.2175	0.09691	14	1	1	-4.125	46.29	550	300	0.583	3.526	0.589	24	2	26	6	4.33333		201	121.15	365	69	139.38	18.15	1.15047
29	1	82	2	96		194	99.18	961	102	140.45	21.36	1.41611	0	10	0	0	1.875	48.57	347	505	0.317	2.811	0.581	2	0	2	10	0.2		194	99.18	363	75	118.76	12.81	1.19742
30	2	55	2	38		198	128.19	469	66	158.12	28.07	1.23348	0.200659	12	1	0	0.375	46.63	358	429	0.408	2.962	0.584	5	1	6	4	1.5		198	128.19	1206	194	161.39	25.19	1.25899
31	2	66	1	38		189	108.92	2185	110	154.73	20.18	1.42058	0.200659	8	0	0	0.75	44.02	650	220	0.41	3.06	0.55	19	3	22	5	4.4		189	108.92	288	60	140.41	18.04	1.28911
32	1	70	1	36		208	116.27	832	45	149.04	24.77	1.28184	0.200659	16	0	0	-0.25	48.29	295	375	1.319	7.837	0.27	3	0	3	4.5	0.666667		208	116.27	250	61	133.99	15.18	1.1524
33	1	65	2	50		199	118.47	1022	86	145.38	16.19	1.22715	0.39794	9	0	0	-1	41.3	400	307	0.243	2.223	0.617	14	9	23	7	3.28571		199	118.47	1106	180	150.14	13.02	1.26733
34	2	71	2	40		178	79.09	2911	110	109.37	14.96	1.38285	0.30103	14	0	0	1	46.6	505	520	0.371	2.87	0.566	15	1	16	4.5	3.55556		178	79.09	1531	154	106.32	21.86	1.34429
35	2	54	1	50		195	94.26	2071	173	128.9	20.44	1.36749	0	19	0	0	-3.5	44.37	280	180	0.378	2.665	0.669	8	0	8	6	1.33333		195	94.26	24	7	95.96	15.04	1.01804
36	1	63	1	47		185	90.13	1563	125	123.89	22.14	1.37457	0	14	1	0	-0.75	44.44	760	300	0.409	3.458	0.43	18	6	24	4.7	5.10638		185	90.13	411	83	111.86	12.24	1.2411
37	2	70	1	90		187	119.83	1036	68	149	29.07	1.24343	0.49485	16	1	0	-2.5	47.25	460	235	0.379	2.999	0.53	32	3	35	10.5	3.33333		187	119.83	795	129	150.47	16.18	1.2557
38	2	81	1	48		182	97.43	2629	131	134.79	26.25	1.38345	0.30103	10	0	1	3	42.7	291	300	0.395	2.917	0.583	7	1	8	6	1.33333		182	97.43	215	34	127.36	23.65	1.30719
39	1	74	1	48		191	88.4	1566	89	125.35	33.07	1.41799	0	11	0	0	-0.25	49.17	252	275	0.322	2.424	0.687	2	0	2	4	0.5		191	88.4	707	141	114	10.61	1.28959
40	2	76	2	72		188	104.96	1388	61	128.11	27.27	1.22056	0.30103	13	0	0	-0.25	43.69	242	360	0.185	2.267	0.452	5	2	7	15	0.466667		188	104.96	640	118	119.67	21.86	1.14015
41	2	66	1	56		197	102.14	665	78	132.25	17.59	1.29479	1.09691	18	0	0	1.125	47.46	390	340	0.313	2.54	0.609	10	8	18	5.5	3.27273		197	102.14	508	94	125.37	22.56	1.22743
42	2	69	1	65		186	94.95	522	49	124.48	16.73	1.31101	0.09691	16	1	0	1	45.13	459	241	0.298	2.364	0.669	6	1	7	6	1.16667		186	94.95	1415	204	134.7	15.24	1.41864
43	1	72	2	96		184	115.118	1445	104	149.5	27.46	1.29867	0.200659	8	0	0	1	45.83	250	343	0.292	2.424	0.625	7	0	7	10	0.7		184	115.118	1445	104	149.5	27.46	1.29867
44	2	62	1	70		207	84.89	681	35	119.48	35.43	1.40747	0.39794	15	0	0	0.2	48.41	320	361	0.348	2.639	0.627	9	6	15	9	1.66667		207	84.89	568	108	91.44	11.11	1.07716
45	2	69	1	84		193	105	1882	103	132.59	26.16	1.26276	0.69897	13	0	0	1.25	43.65	260	309	0.412	3.199	0.506	2	0	2	7	0.285714		193	105	221	44	118.64	10.51	1.1299
indolent BRVO																									0
1	1	65	2	6		189	108.72	1050	104	128.58	24.77	1.18267	0.09691	12	1	1	-3.375	45.62	245	268	0.402	2.786	0.65	0	0	0	0.5	0		189	108.72	1906	231	149.34	18.29	1.37362
2	1	67	1	26		200	148.77	65	15	146.25	26.14	0.983061	0	21	1	0	-2.125	47.61	251	223	0.251	2.085	0.726	2	0	2	3	0.666667		200	148.77	1390	229	169.52	20.26	1.13948
3	2	74	2	28		186	96	1542	140	125.11	19.88	1.30323	0.09691	15	0	0	-3.25	43.68	268	371	0.455	3.153	0.576	1	0	1	2.5	0.4		186	96	1277	119	121.65	16.53	1.26719
4	2	55	1	32		204	132.25	1201	202	170.84	19.27	1.2918	0	13	0	0	-3.25	50.57	212	407	0.547	3.348	0.614	0	0	0	3.5	0		204	132.25	205	45	153.36	16.09	1.15962
5	2	77	2	6		188	95.69	1124	166	124.46	22.74	1.30066	0.09691	14	1	0	-0.5	47.87	248	244	0.322	2.614	0.592	0	0	0	1	0		188	95.69	426	74	120.57	15.6	1.26001
6	2	69	1	36		200	117.94	1206	123	156.28	27.5	1.32508	0.30103	16	1	1	-2	47.56	400	286	0.42	2.826	0.661	0	0	0	5	0		200	117.94	698	123	146.8	17.09	1.2447
7	2	55	2	18		201	123.89	1082	127	153.66	26.26	1.24029	0.39794	18	1	0	-1.875	49.82	530	346	0.369	2.477	0.755	1	0	1	2.5	0.4		201	123.89	690	135	153.42	15.49	1.23836
8	1	62	2	6		200	117.09	866	121	144.43	20.62	1.2335	0.09691	25	1	1	-2	46.45	302	372	0.368	2.681	0.643	0	0	0	0.5	0		200	117.09	901	119	146.28	15.99	1.2493
9	2	71	1	6		185	94.9	2106	197	148.6	24.63	1.56586	0.30103	18	1	0	-3.25	46.51	252	162	0.257	2.328	0.596	1	0	1	1	1		185	94.9	133	28	110.6	21.5	1.16544
10	2	50	2	18		183	123.79	1285	174	158.26	17.36	1.27846	0.69897	12	1	0	-0.875	45.52	756	189	0.311	2.425	0.664	2	0	2	3	0.666667		183	123.79	672	135	155.26	16.35	1.25422
11	2	46	2	12		213	125.13	261	39	173.53	20.9	1.3868	0	18	0	0	-4.75	47.39	280	250	0.584	3.522	0.592	0	0	0	1.5	0		213	125.13	213	41	162.98	19.47	1.30249
12	1	82	1	96		180	112.27	634	116	139.55	31.41	1.24299	0.39794	9	0	0	1.25	46.22	200	492	0.322	2.755	0.586	1	0	1	10	0.1		180	112.27	1812	263	149.7	22.97	1.33339
13	2	75	1	32		194	128.93	1065	122	157.66	20.81	1.22283	0.30103	17	1	0	-3.125	48.25	249	202	0.348	2.563	0.666	0	0	0	4	0		194	128.93	792	131	161.67	15.53	1.25394
14	1	82	1	55		186	122.55	686	69	150.37	23.44	1.22701	0.200659	15	0	1	-0.75	48.97	364	183	0.311	2.524	0.689	0	0	0	10	0		186	122.55	654	147	151.18	15.65	1.23362
15	2	73	1	84		186	111.64	2003	54	127.67	19.71	1.14359	0.39794	14	0	0	1.5	40.32	229	158	0.989	16.78	0.044	0	1	1	8	0.125		186	111.64	1407	174	137.25	16.86	1.2294
16	2	55	1	36		216	142.65	56	16	175.84	16.42	1.23267	0.09691	17	1	1	-1.5	53.61	268	167	0.322	2.48	0.659	0	0	0	3.5	0		216	142.65	584	126	185.15	17.71	1.29793
17	2	76	1	12		186	99.64	234	35	130.47	23.74	1.30941	0.09691	18	1	0	0.375	46.7	271	285	0.213	2.092	0.612	1	0	1	2.5	0.4		186	99.64	2542	290	146.63	17.74	1.4716
18	2	55	2	36		199	128.99	906	113	163.53	20.46	1.26777	0.09691	16	1	1	-0.25	48.31	256	206	0.244	21.3	0.675	1	0	1	3.5	0.285714		199	128.99	337	81	135.34	22.15	1.04923
19	2	72	2	60		187	94.63	552	84	128.22	17.53	1.35496	0.39794	17	1	0	-3.125	48.53	209	300	0.312	2.877	0.668	0	1	1	2	0.5		187	94.63	1127	175	138.32	17.49	1.46169
20	1	70	1	12		183	98.26	782	95	129.75	21.82	1.32048	0.09691	21	1	0	-0.5	45.71	241	413	0.334	2.554	0.688	0	0	0	1.5	0		183	98.26	627	133	119.06	15.31	1.21168
21	2	62	1	10		200	121.87	500	100	135.77	29.57	1.11406	0.09691	9	0	0	0.875	47.27	149	209	0.44	2.926	0.646	1	0	1	1	1		200	121.87	792	168	148.9	28.88	1.22179
22	2	40	1	11		190	96.72	531	41	96.96	24.8	1.00248	0.69897	17	0	0	-6	41.9	800	390	0.309	2.457	0.643	1	0	1	1.5	0.666667		190	96.72	1280	191	126.56	21.96	1.30852
23	1	55	1	11		188	112.32	687	80	134.83	24.31	1.20041	0.30103	10	1	0	0	41.91	487	370	0.212	1.991	0.673	1	0	1	1.5	0.666667		188	112.32	1233	126	141.1	19.97	1.25623
24	1	61	1	37		180	98.35	307	43	116.81	20.4	1.1877	0.30103	18	1	0	-4	45.97	251	187	0.32	2.353	0.725	2	0	2	4.5	0.444444		180	98.35	2037	292	147.59	20.24	1.50066
25	2	58	1	13		197	114.73	999	96	137.14	20.25	1.19533	0.39794	21	0	0	-0.5	46.02	392	352	0.414	2.6	0.768	2	0	2	3	0.666667		197	114.73	860	147	135.35	12.84	1.17973
26	1	69	1	27		197	131.01	644	51	104.497	22.79	0.797626	0.09691	19	0	0	-6	46.45	466	200	0.347	2.671	0.611	1	1	2	3	0.666667		197	131.01	1042	178	144	28.98	1.09915
27	2	66	1	11		188	141.36	669	77	162.1	19.97	1.14672	0.49485	15	0	0	1.5	46.36	601	421	0.371	2.993	0.521	2	0	2	1.5	1.33333		188	141.36	988	131	173.63	16.46	1.22828
28	1	68	1	40		196	99.35	2042	162	116.83	23.09	1.17594	0.30103	9	1	0	-3	46.89	308	277	0.43	2.974	0.611	2	0	2	5	0.4		196	99.35	274	63	113.21	16.44	1.13951
29	2	66	1	62		208	128.78	727	72	155.39	22.56	1.20663	0.30103	12	1	0	-3	50.71	330	550	0.393	2.696	0.679	2	0	2	4	0.5		208	128.78	411	68	161.41	16.95	1.25338
30	2	53	1	19		189	110.61	1177	107	149.07	19.86	1.34771	0.39794	12	0	0	1	46.11	280	350	0.537	3.113	0.696	1	0	1	1.5	0.666667		189	110.61	483	85	133.82	12.66	1.20984
normal control
1	1	65	2			192	117.88	99	20	152.03	130.25	1.2897	0.09691	12	1	1	1
2	1	57	2			195	122.55	392	85	144.42	26.82	1.17846	0	10	1	1	-6
3	2	53	1			208	143.74	441	88	165.86	22.2	1.15389	0	11	0	0	-3
4	1	66	1			180	123.25	1810	229	159.28	16.18	1.29233	0	16	0	1	-3
5	2	71	2			190	116.13	60	15	127.57	15.41	1.09851	0.09691	14	1	1	1.625
6	1	60	2			195	114.18	722	99	138.79	16.38	1.21554	0	15	0	0	0.5
7	2	45	1			189	132.09	825	148	157.98	26.37	1.196	0.09691	14	0	1	0
8	2	63	1			186	112.33	627	102	137.17	19.14	1.22113	0	15	1	0	0.5
9	2	60	2			201	123.12	363	83	143.48	13.83	1.16537	0	12	0	0	-1.375
10	2	60	1			179	118.29	476	75	131.5	17.67	1.11167	0	19	0	0	-1.375
11	2	64	2			187	123.64	805	122	158.84	24.94	1.2847	0.09691	12	1	1	2.25
12	2	55	1			200	130.43	602	112	162.1	20.09	1.24281	0	14	0	0	-0.875
13	1	57	2			198	134.91	762	129	165.72	18.37	1.22837	0	13	0	0	-0.75
14	1	71	1			186	128.98	565	100	153.65	20.14	1.19127	0	10	1	0	-0.875
15	1	58				187	135.63	906	186	170.12	16.69	1.25429	0	14	0	0	-3.375
16	1	45	1			203	136.36	351	72	149.84	21.08	1.09886	0	15	0	0	0
17	2	63	2			192	124.08	216	43	132.84	15.46	1.0706	0	18	0	0	-0.875
18	2	57	2			196	125.93	429	87	129.74	22.24	1.03025	0	17	1	0	0.5
19	1	81	2			194	138.78	1486	207	180.25	15.9	1.29882	0.200659	15	1	1	-1.75
20	2	72	2			195	130.2	791	128	156.55	19.05	1.20238	0	12	1	0	-0.875
21	2	45	2			193	131.05	697	132	155.61	24.67	1.18741	0	14	0	1	-0.75
22	2	57	1			196	130.9	703	147	160.01	19.53	1.22238	0	12	0	0	0.25
23	2	55	1			205	138	731	131	167.13	22.27	1.21109	0	18	1	0	-2.25
24	2	70	1			187	110.61	27	5	113.35	21.17	1.02477	0.09691	14	0	0	-3.375
25	2	55	2			179	113.77	980	182	145.54	14.79	1.27925	0	14	0	0	-0.875
26	1	50	1			198	126.26	719	124	150.45	28.83	1.19159	0	13	0	0	-1.5
27	2	59	2			188	128.94	1365	223	171.4	17.72	1.3293	0.09691	12	0	0	-2
28	2	66	1			195	123.79	505	100	156.97	19.95	1.26803	0.09691	13	0	0	-0.75
29	1	71	2			193	119.98	34	7	151.91	17.27	1.26613	0	16	0	0	-0.25
30	1	61	1			201	124.2	272	68	141.52	23.19	1.13945	0.09691	14	1	0	-0.5
31	2	73	2			175	115.81	671	125	149.14	18.74	1.2878	0	14	1	1	-0.25
32	2	56	1			197	128.77	745	148	145.82	26.23	1.13241	0.200659	16	0	0	-6
33	1	62	1			188	93.95	306	63	108.9	11.61	1.15913	0.09691	16	0	0	0.3
34	2	69	2			181	119.73	406	89	150.29	15.37	1.25524	0.09691	14	0	0	1
35	2	81	2			194	116.45	487	42	133.46	21.21	1.14607	0.30103	16	1	0	1
36	2	66	1			165	114.18	645	69	146.49	18.66	1.28297	0	18	0	0	2
37	2	67	2			191	129.89	626	117	157.95	16.51	1.21603	0	14	0	0	0.5
38	2	50	1			187	120.57	454	87	139.14	15.28	1.15402	0	16	0	0	-6
39	2	59	1			204	128.87	593	118	130.49	23.91	1.01257	0	18	0	0	-2.625
40	1	68	2			168	122.96	33	11	152.45	11.98	1.23983	0.09691	17	0	0	-1.125
41	2	65	1			193	124.46	376	90	157.76	25.9	1.26756	0.09691	14	0	0	-0.5
42	1	65	1			200	126.23	690	135	144.51	20.95	1.14482	0.200659	12	0	0	1.5
43	2	64	1			184	125.69	356	73	155.62	22.12	1.23813	0	16	0	0	0.125
44	2	63	2			190	125.28	398	77	147.1	50.06	1.17417	0.09691	17	0	0	1
45	2	69	1			202	125.22	130	32	139.72	18.87	1.1158	0	16	0	0	-1.75
